# Supplementary material for: The Identification and Management of High Blood Pressure Using Exercise Blood Pressure: Current Evidence and Practical Guidance
Source: Int J Environ Res Public Health. 2022 Feb 28;19(5):2819. doi: 10.3390/ijerph19052819 (PMC8910717; doi:10.3390/ijerph19052819)
Supplement: Supplementary file 1 [file ijerph-19-02819-s001.zip]

Archive with 1 entries (1 files):
- ijerph-1512709-supplementary.pdf
